# Supplementary material for: Non-β-Lactam Allosteric Inhibitors Target Methicillin-Resistant Staphylococcus aureus: An In Silico Drug Discovery Study
Source: Antibiotics (Basel). 2021 Aug 1;10(8):934. doi: 10.3390/antibiotics10080934 (PMC8388891; doi:10.3390/antibiotics10080934)
Supplement: Supplementary file 1 [file antibiotics-10-00934-s001.zip]

Archive with 1 entries (1 files):
- antibiotics-1252106-supplementary.pdf
